# Supplementary material for: N-terminal syndecan-2 domain selectively enhances 6-O heparan sulfate chains sulfation and promotes VEGFA165-dependent neovascularization
Source: Nat Commun. 2019 Apr 5;10:1562. doi: 10.1038/s41467-019-09605-z (PMC6450910; doi:10.1038/s41467-019-09605-z)
Supplement: Supplementary file 4 — Source Data [file 41467_2019_9605_MOESM4_ESM.xlsx]

## Sheet: Figure 2E
Vessel Diameter (µm)		Sdc2 flox/flox (Thigh - VASCULAR SEGMENTS)
48		2244.5	2513.5	2582.5	2541.5	2465
72		1199	1119	1520	1614	1485
96		841	798	1073	1197	1140
120		887	857	1265	1340	1068
144		790	722	1049	1006	805
168		625	632	873	706	713
192		471	603	784	621	490
216		367	415	536	439	403
240		343	356	419	311	269
>240		857	831	1263	811	735
Vessel Diameter (µm)		Sdc2 iCDh5 (Thigh - VASCULAR SEGMENTS)
48			1348	2287	1500
72		1927	2166	1209	1286
96		1161	1742	830	847
120		1196	1001	845	831
144		963	621	797	746
168		789	392	600	543
192		599	237	502	441
216		405	181	355	350
240		347	74	221	265
>240		1072	242	833	753
Vessel Diameter (µm)		Sdc2 flox/flox (CALF - VASCULAR SEGMENTS)
48		3431		3165	1957.5	3790
72		1773		1640	1290	1782
96		1238	820	1190	929
120		1205	859	1191	976	790
144		984	677	1077	783	709
168		884	519	813	719	601
192		680	459	724	515	574
216		528	374	477	383	407
240		438	243	426	350	319
>240		1874	887	1857	1412	1795
Vessel Diameter (µm)		Sdc2 iCDh5 (CALF - VASCULAR SEGMENTS)
48			1694.5	1393	2055.5
72		1073		918	1100
96		653		727	821
120		590	1351	662	970
144		484	770	545	822
168		418	423	386	671
192		404	281	369	522
216		395	200	276	456
240		290	134	218	459
>240		1443	224	1039	1302
Vessel Diameter (µm)		Sdc4+/+ (Thigh - VASCULAR SEGMENTS)
48		1488	2802	2223
72		1453	2302	1778
96		1674	1929	1827
120		1460	1491	1165
144		1118	1310	921
168		844	848	792
192		596	492	549
216		453	358	427
240		321	210	355
>240		1186	617	1075
Vessel Diameter (µm)		Sdc4-/- (Thigh - VASCULAR SEGMENTS)
48		2282	1590	1911
72		2122	1817	2009
96		2298	2237	1908
120		2031	1547	1281
144		1689	1186	1001
168		1090	889	676
192		553	518	492
216		397	373	303
240		270	285	193
>240		809	658	688
Vessel Diameter (µm)		Sdc4+/+ (CALF - VASCULAR SEGMENTS)
48		2843	2733	3345
72		2703	2158	2651
96		2611	1695	2551
120		2002	1104	1728
144		1453	789	1406
168		1034	492	1093
192		728	310	738
216		573	259	623
240		359	277	530
>240		1217	618	1687
Vessel Diameter (µm)		Sdc4-/- (CALF - VASCULAR SEGMENTS)
48		3017	2195	1952
72		2572	2400	1708
96		2258	2077	1401
120		1599	1620	782
144		1317	1217	592
168		914	739	447
192		615	528	326
216		470	410	222
240		390	340	183
>240		1229	814	710
